# Supplementary material for: ScFv-h3D6 Prevents Bapineuzumab-Induced Hemorrhagic Events in the APP23 Mouse Model of Alzheimer’s Disease
Source: Biomolecules. 2025 Nov 15;15(11):1602. doi: 10.3390/biom15111602 (PMC12650597; doi:10.3390/biom15111602)
Supplement: Supplementary file 1 [file biomolecules-15-01602-s001.zip]

Archive with 1 entries (1 files):
- biomolecules-3937663-supplementary.pdf
